# Supplementary material for: Exposure Assessment of Environmental Tobacco Aerosol from Heated Tobacco Products: Nicotine and PM Exposures under Two Limited Conditions
Source: Int J Environ Res Public Health. 2020 Nov 18;17(22):8536. doi: 10.3390/ijerph17228536 (PMC7698763; doi:10.3390/ijerph17228536)
Supplement: Supplementary file 1 [file ijerph-17-08536-s001.zip]

Archive with 1 entries (1 files):
- ijerph-961167-supplementary.docx
